# Supplementary material for: Identification and validation of lactylation-related genes signature and immune infiltration landscape of rheumatoid arthritis based on machine learning
Source: Hereditas. 2026 May 14;163:81. doi: 10.1186/s41065-025-00579-1 (PMC13343758; doi:10.1186/s41065-025-00579-1)
Supplement: Supplementary file 4 — Supplementary Material 4 [file 41065_2025_579_MOESM4_ESM.xlsx]

## Sheet: Sheet1
Additional file 1 Primer sequences of this study.
Gene	Primer sequence (5' to 3')	Amplified fragment (bp)
Actin-F	AGCACAGAGCCTCGCCTTTG	208
Actin-R	CTTCTGACCCATGCCCACCA
SDC1-F	CCACCATGAGACCTCAACCC	192
SDC1-R	GCCACTACAGCCGTATTCTCC
PFKFB1-F	GGCCAGTATCGACGAGAGG	157
PFKFB1-R	CAAAAACCGCAACATGACCTTC
FUT8-F	GTTCAAGTGGTCGAGCTTCC	138
FUT8-R	AAACTGAGACACCCACCACA
ADH1B-F	AGGGGGCTGTTTATGGTGG	167
ADH1B-R	GGTACGGATACTTTTCCCAGAGT
KIF23-F	TGTGGCTAATCCCTTGGTCAA	103
KIF23-R	AGAACCAGTCATTGTGTGAGTTT
ADH1C-F	TGACTGATGGAGGTGTGGAT	105
ADH1C-R	CAATGACACTTGTGCCACATG
PCK1-F	TTGAGAAAGCGTTCAATGCCA	134
PCK1-R	CACGTAGGGTGAATCCGTCAG
